# Supplementary material for: Deep learning predicts patients outcome and mutations from digitized histology slides in gastrointestinal stromal tumor
Source: NPJ Precis Oncol. 2023 Jul 24;7:71. doi: 10.1038/s41698-023-00421-9 (PMC10366108; doi:10.1038/s41698-023-00421-9)
Supplement: Supplementary file 3 — Supplementary Data 1 [file 41698_2023_421_MOESM3_ESM.csv]

	Rference Sample	True label	Tumor tissue
			Tumor cellularity	Stroma	Cell type	Cell vacuolisation	Atypia	Hyperchromasia	Mitosis	Necrosis	RBCs	Tumor infiltration	Vessels	Slide artifact
			1<10%, 10%>2>50%, 3>50%	if present : fibrosis, myxoid, fibromyxoid, osseous	spindle, pleomorph, round, epithelioid, >50% of total tumor cells, mixt	present/absent	0, 1, 2	present/absent	present/absent : nombre sur la tuile	present/absent	present/absent	if present : lymphocytes, neutrophils, other inflammatory cells	present/absent	if present : out of focus, fold, scratch,…	Comments
Tile 1	tile_per_slide_1	['low_risk_tiles_localised_untreated'],	2	fibrosis	epithelioid	present2					present	lymphocytes
Tile 2	tile_per_slide_2	['high_risk_tiles_localised_untreated'],	3		epithelioid				1
Tile 3	tile_per_slide_3	['KIT_del-inc557-558_tiles'],	2	myxoid	spindle	present	1	present
Tile 4	tile_per_slide_4	['PDGFRA_Exon18_other_mutation_tiles'],	3	myxoid	epithelioid	present2						lymphocytes
Tile 5	tile_per_slide_5	['high_risk_tiles_localised_treated'],	3		epithelioid		1		1		present		present
Tile 6	tile_per_slide_6	['KIT_del-inc557-558_tiles'],	3		spindle		1	present	3
Tile 7	tile_per_slide_7	['high_risk_tiles_metastatic_treated'],	3		spindle		1	present					present
Tile 8	tile_per_slide_8	['PDGFRA_Exon18_D842V_tiles'],	2	myxoid	mixt	present2						lymphocytes
Tile 9	tile_per_slide_9	['low_risk_tiles_localised_treated'],	2	fibromyxoid						present		lymphocytes	present
Tile 10	tile_per_slide_10	['low_risk_tiles_localised_treated'],									present		present	out of focus
Tile 11	tile_per_slide_11	['low_risk_tiles_localised_treated'],	2	fibromyxoid	epithelioid	present2		present					present
Tile 12	tile_per_slide_12	['KIT_Exon11_other_mutation_tiles'],	3	fibrosis	spindle	present2	1
Tile 13	tile_per_slide_13	['PDGFRA_Exon18_other_mutation_tiles'],	1	myxoid	epithelioid	present2						lymphocytes	present
Tile 14	tile_per_slide_14	['high_risk_tiles_localised_untreated'],	3		spindle		1					plasmocytes
Tile 15	tile_per_slide_15	['high_risk_tiles_localised_treated'],	3		mixt
Tile 16	tile_per_slide_16	['KIT_Exon9_tiles'],	3		spindle							lymphocytes
Tile 17	tile_per_slide_17	['high_risk_tiles_metastatic_treated'],	2	fibromyxoid	spindle	present	2	present
Tile 18	tile_per_slide_18	['KIT_Exon11_other_mutation_tiles'],	2	fibromyxoid	spindle	present						lymphocytes
Tile 19	tile_per_slide_19	['high_risk_tiles_localised_treated'],	2	myxoid	mixt		2	present			present
Tile 20	tile_per_slide_20	['high_risk_tiles_localised_untreated'],	3		epithelioid		1	present	2
Tile 21	tile_per_slide_21	['PDGFRA_Exon18_other_mutation_tiles'],	1	myxoid	epithelioid	present						lymphocytes
Tile 22	tile_per_slide_22	['KIT_Exon11_other_mutation_tiles'],	3		spindle	present	1	present
Tile 23	tile_per_slide_23	['PDGFRA_Exon18_D842V_tiles'],	3		epithelioid	present2
Tile 24	tile_per_slide_24	['high_risk_tiles_metastatic_treated'],	3		epithelioid		2	present	2	present		lymphocytes
Tile 25	tile_per_slide_25	['KIT_Exon11_other_mutation_tiles'],	2	fibrosis	spindle	present					present
Tile 26	tile_per_slide_26	['KIT_Exon11_other_mutation_tiles'],	2	fibrosis	spindle	present					prsent	lymphocytes
Tile 27	tile_per_slide_27	['high_risk_tiles_localised_treated'],	2	myxoid	mixt
Tile 28	tile_per_slide_28	['high_risk_tiles_metastatic_treated'],	3		mixt		1	present	1	present				fold
Tile 29	tile_per_slide_29	['PDGFRA_Exon18_D842V_tiles'],	1	myxoid	epithelioid	present					present	lymphocytes
Tile 30	tile_per_slide_30	['low_risk_tiles_localised_treated'],	2	fibromyxoid	mixt	present						lymphocytes	present
Tile 31	tile_per_slide_31	['high_risk_tiles_localised_untreated'],	3		mixt		1		2
Tile 32	tile_per_slide_32	['low_risk_tiles_metastatic_treated'],	0								present		present		hémorragie
Tile 33	tile_per_slide_33	['KIT_Exon11_other_mutation_tiles'],	2	fibrosis	spindle			present
Tile 34	tile_per_slide_34	['KIT_del-inc557-558_tiles'],	3		spindle		2	present			present			fold
Tile 35	tile_per_slide_35	['low_risk_tiles_metastatic_treated'],	1	fibrosis	spindle							lymphocytes	present
Tile 36	tile_per_slide_36	['PDGFRA_Exon18_D842V_tiles'],	2	fibromyxoid	epithelioid	present2						lymphocytes
Tile 37	tile_per_slide_37	['low_risk_tiles_metastatic_treated'],	0	fibrosis									present
Tile 38	tile_per_slide_38	['KIT_Exon9_tiles'],	2	fibrosis	spindle
Tile 39	tile_per_slide_39	['low_risk_tiles_localised_treated'],	3	fibromyxoid	epithelioid	present2
Tile 40	tile_per_slide_40	['KIT_Exon11_other_mutation_tiles'],	3	fibrosis	spindle						present
Tile 41	tile_per_slide_41	['low_risk_tiles_localised_treated'],	1	myxoid	epithelioid	present2						lymphocytes	present
Tile 42	tile_per_slide_42	['low_risk_tiles_metastatic_treated'],
Tile 43	tile_per_slide_43	['high_risk_tiles_localised_untreated'],	3	fibrosis	epithelioid		1		1
Tile 44	tile_per_slide_44	['low_risk_tiles_metastatic_treated'],	1	myxoid	epithelioid	present2	1	present			present		present
Tile 45	tile_per_slide_45	['KIT_Exon9_tiles'],	3		spindle		1		1?				present
Tile 46	tile_per_slide_46	['KIT_del-inc557-558_tiles'],	3	myxoid	spindle		1
Tile 47	tile_per_slide_47	['high_risk_tiles_localised_treated'],	3		mixt		2	present	1			lymphocytes
Tile 48	tile_per_slide_48	['PDGFRA_Exon18_other_mutation_tiles'],	2	myxoid	epithelioid	present2	2	present			present		present
Tile 49	tile_per_slide_49	['KIT_Exon9_tiles'],	2	fibrosis	spindle						present	lymphocytes
Tile 50	tile_per_slide_50	['KIT_del-inc557-558_tiles'],	3	fibrosis	epithelioid	present	2	present	1
Tile 51	tile_per_slide_51	['KIT_Exon9_tiles'],	3	fibrosis	mixt							lymphocytes
Tile 52	tile_per_slide_52	['high_risk_tiles_metastatic_treated'],	3		spindle		1
Tile 53	tile_per_slide_53	['high_risk_tiles_localised_untreated'],	3		epithelioid		1	present
Tile 54	tile_per_slide_54	['low_risk_tiles_localised_untreated'],	1	fibrosis	spindle								present	fold
Tile 55	tile_per_slide_55	['high_risk_tiles_metastatic_treated'],	3		epithelioid	present		present
Tile 56	tile_per_slide_56	['KIT_Exon9_tiles'],	2	fibrosis	spindle
Tile 57	tile_per_slide_57	['low_risk_tiles_localised_untreated'],	2	myxoid	spindle								present
Tile 58	tile_per_slide_58	['PDGFRA_Exon18_D842V_tiles'],	2	myxoid	epithelioid	present					present	lymphocytes
Tile 59	tile_per_slide_59	['PDGFRA_Exon18_D842V_tiles'],	2	myxoid	mixt	present						lymphocytes
Tile 60	tile_per_slide_60	['PDGFRA_Exon18_other_mutation_tiles'],	2	myxoid	epithelioid	present2						lymphocytes
Tile 61	tile_per_slide_61	['low_risk_tiles_localised_untreated'],	1	fibromyxoid	mixt	present2					present		present
Tile 62	tile_per_slide_62	['high_risk_tiles_localised_untreated'],	3	fibrosis	mixt		1	present	1
Tile 63	tile_per_slide_63	['low_risk_tiles_localised_treated'],	3		sfibros	present2	1
Tile 64	tile_per_slide_64	['PDGFRA_Exon18_other_mutation_tiles'],	2	myxoid	epithelioid	present					present	lymphocytes	present
Tile 65	tile_per_slide_65	['high_risk_tiles_metastatic_treated'],	3	fibromyxoid	mixt		2	present	2
Tile 66	tile_per_slide_66	['high_risk_tiles_metastatic_treated'],	3		spindle		1			present
Tile 67	tile_per_slide_67	['KIT_Exon9_tiles'],	3		spindle				1			lymphocytes
Tile 68	tile_per_slide_68	['KIT_Exon11_other_mutation_tiles'],	2	fibrosis	spindle	present
Tile 69	tile_per_slide_69	['PDGFRA_Exon18_D842V_tiles'],	3		epithelioid	present2	1				present
Tile 70	tile_per_slide_70	['PDGFRA_Exon18_other_mutation_tiles'],	1	myxoid	epithelioid	present					present
Tile 71	tile_per_slide_71	['high_risk_tiles_localised_untreated'],	3		mixt		2	present			present
Tile 72	tile_per_slide_72	['low_risk_tiles_metastatic_treated'],	1	fibrosis	spindle						present
Tile 73	tile_per_slide_73	['KIT_Exon9_tiles'],	3		spindle							lymphocytes
Tile 74	tile_per_slide_74	['high_risk_tiles_metastatic_treated'],	3	fibrosis	epithelioid		2	present	1
Tile 75	tile_per_slide_75	['low_risk_tiles_localised_treated'],	2	fibrosis	spindle	present
Tile 76	tile_per_slide_76	['low_risk_tiles_localised_untreated'],	2	myxoid	epithelioid	present					present	lymphocytes
Tile 77	tile_per_slide_77	['PDGFRA_Exon18_other_mutation_tiles'],	2	myxoid	epithelioid	present					present	lymphocytes
Tile 78	tile_per_slide_78	['KIT_del-inc557-558_tiles'],	3		spindle	present					present		present
Tile 79	tile_per_slide_79	['KIT_Exon11_other_mutation_tiles'],	3	fibrosis	spindle		1					lymphocytes
Tile 80	tile_per_slide_80	['KIT_del-inc557-558_tiles'],	3		mixt		2	present	1
Tile 81	tile_per_slide_81	['KIT_Exon11_other_mutation_tiles'],	3		spindle	present	1	present	1
Tile 82	tile_per_slide_82	['high_risk_tiles_localised_treated'],	3		spindle	present	2		2
Tile 83	tile_per_slide_83	['low_risk_tiles_localised_untreated'],
Tile 84	tile_per_slide_84	['low_risk_tiles_metastatic_treated'],	1	fibrosis	epithelioid					present	present	lymphocytes	present
Tile 85	tile_per_slide_85	['low_risk_tiles_metastatic_treated'],	1	fibrosis	epithelioid					present	present	lymphocytes	present
Tile 86	tile_per_slide_86	['KIT_del-inc557-558_tiles'],	3	fibromyxoid	spindle		2	present	3
Tile 87	tile_per_slide_87	['low_risk_tiles_localised_untreated'],	1	fibrosis	spindle
Tile 88	tile_per_slide_88	['KIT_Exon9_tiles'],	3		spindle		1		1		present	lymphocytes	present
Tile 89	tile_per_slide_89	['KIT_Exon9_tiles'],	3	fibrosis	epithelioid		2	present
Tile 90	tile_per_slide_90	['PDGFRA_Exon18_other_mutation_tiles'],	1	myxoid	epithelioid	present2					present	lymphocytes
Tile 91	tile_per_slide_91	['high_risk_tiles_localised_untreated'],	3		mixt	present	1		3
Tile 92	tile_per_slide_92	['KIT_del-inc557-558_tiles'],	3		mixt	present	1	present	3	present
Tile 93	tile_per_slide_93	['high_risk_tiles_localised_treated'],	3		epithelioid		1				present		present
Tile 94	tile_per_slide_94	['PDGFRA_Exon18_D842V_tiles'],	2	myxoid	epithelioid	present2					Present	lymphocytes
Tile 95	tile_per_slide_95	['high_risk_tiles_localised_treated'],	3	fibrosis	spindle		1	present
Tile 96	tile_per_slide_96	['KIT_del-inc557-558_tiles'],	3		mixt		2	present	2
Tile 97	tile_per_slide_97	['low_risk_tiles_localised_treated'],	2	fibrosis	epithelioid	present2						lymphocytes	present
Tile 98	tile_per_slide_98	['high_risk_tiles_metastatic_treated'],	3		epithelioid		2
Tile 99	tile_per_slide_99	['PDGFRA_Exon18_D842V_tiles'],	2	myxoid	epithelioid	present2
Tile 100	tile_per_slide_100	['low_risk_tiles_localised_untreated'],	1	fibrosis	spindle							lymphocytes	present
Tile 101	tile_per_slide_101	['low_risk_tiles_metastatic_treated'],	1	fibromyxoid	spindle		1		1		present		present
Tile 102	tile_per_slide_102	['high_risk_tiles_localised_treated'],	3		epithelioid		1		2		present		present
Tile 103	tile_per_slide_103	['high_risk_tiles_localised_treated'],	3		mixt		1		2
Tile 104	tile_per_slide_104	['high_risk_tiles_metastatic_treated'],	3		epithelioid		2	present	2
Tile 105	tile_per_slide_105	['low_risk_tiles_metastatic_treated'],	1	fibromyxoid	epithelioid	present2					present	lymphocytes
Tile 106	tile_per_slide_106	['PDGFRA_Exon18_D842V_tiles'],	3	fibromyxoid	epithelioid	present	1	present				lymphocytes	present
Tile 107	tile_per_slide_107	['low_risk_tiles_localised_untreated'],	3	fibrosis	spindle	present2	1
Tile 108	tile_per_slide_108	['low_risk_tiles_localised_treated'],	1	fibromyxoid	mixt	Present2	1				present	lymphocytes
Tile 109	tile_per_slide_109	['high_risk_tiles_localised_untreated'],	3	fibrosis	epithelioid		1		2
Tile 110	tile_per_slide_110	['low_risk_tiles_localised_untreated'],	2	fibromyxoid	spindle	present2						lymphocytes
Tile 111	tile_per_slide_111	['high_risk_tiles_metastatic_treated'],	2	myxoid	mixt		2	present					present
Tile 112	tile_per_slide_112	['PDGFRA_Exon18_other_mutation_tiles']	2	myxoid	epithelioid	present						lymphocytes
Tile 113
Tile 114
Tile 115
Tile 116
Tile 117
Tile 118
Tile 119
Tile 120
Tile 121
Tile 122
Tile 123
Tile 124
Tile 125
Tile 126
Tile 127
Tile 128
Tile 129
Tile 130
Tile 131
Tile 132
Tile 133
Tile 134
Tile 135
Tile 136
Tile 137
Tile 138
Tile 139
Tile 140
Tile 141
Tile 142
Tile 143
Tile 144
Tile 145
Tile 146
Tile 147
Tile 148
Tile 149
Tile 150
Tile 151
Tile 152
Tile 153
Tile 154
Tile 155
Tile 156
Tile 157
Tile 158
Tile 159
Tile 160
Tile 161
Tile 162
Tile 163
Tile 164
Tile 165
Tile 166
Tile 167
Tile 168
Tile 169
Tile 170
Tile 171
Tile 172
Tile 173
Tile 174
Tile 175
Tile 176
Tile 177
Tile 178
Tile 179
Tile 180
