# Supplementary material for: Deep learning predicts patients outcome and mutations from digitized histology slides in gastrointestinal stromal tumor
Source: NPJ Precis Oncol. 2023 Jul 24;7:71. doi: 10.1038/s41698-023-00421-9 (PMC10366108; doi:10.1038/s41698-023-00421-9)
Supplement: Supplementary file 4 — Supplementary Data 2 [file 41698_2023_421_MOESM4_ESM.csv]

	Rference Sample	True label	Tumor tissue
			Tumor cellularity	Stroma	Cell type	Cell vacuolisation	Atypia	Hyperchromasia	Mitosis	Necrosis	RBCs	Tumor infiltration	Vessels	Slide artifact
			1<10%, 10%>2>50%, 3>50%	if present : fibrosis, myxoid, fibromyxoid, osseous	spindle, pleomorph, round, epithelioid, >50% of total tumor cells, mixt	present/absent	0, 1, 2	present/absent	present/absent : nombre sur la tuile	present/absent	present/absent	if present : lymphocytes, neutrophils, other inflammatory cells	present/absent	if present : out of focus, fold, scratch,…
Tile 1	tile_per_slide_1	['low_risk_tiles_localised_untreated'],	2	fibrosis	mixt	present	1	absent	absent	absent	present		absent
Tile 2	tile_per_slide_2	['high_risk_tiles_localised_untreated'],	3		epithelioid	absent	2	absent	absent	absent	absent		absent
Tile 3	tile_per_slide_3	['KIT_del-inc557-558_tiles'],	3	myxoid	spindle	present	1	present	absent	absent	absent		absent
Tile 4	tile_per_slide_4	['PDGFRA_Exon18_other_mutation_tiles'],	3		epithelioid	present	1	absent	absent	absent	present	lymphocytes	present
Tile 5	tile_per_slide_5	['high_risk_tiles_localised_treated'],	3		epithelioid	present	2	absent	absent	absent	present		present
Tile 6	tile_per_slide_6	['KIT_del-inc557-558_tiles'],	3		spindle	absent	2	present	present: 3	absent	absent	neutrophils	absent
Tile 7	tile_per_slide_7	['high_risk_tiles_metastatic_treated'],	3	myxoid	spindle	absent	2	present	absent	absent	present	neutrophils	present
Tile 8	tile_per_slide_8	['PDGFRA_Exon18_D842V_tiles'],	2	myxoid	spindle	present	1	absent	absent	absent	present		absent
Tile 9	tile_per_slide_9	['low_risk_tiles_localised_treated'],	2	fibrosis	mixt	present	0	absent	absent	absent	present	lymphocytes	present	out of focus
Tile 10	tile_per_slide_10	['low_risk_tiles_localised_treated'],	2	fibrosis	mixt	present	0	absent	absent	absent	present		present	out of focus
Tile 11	tile_per_slide_11	['low_risk_tiles_localised_treated'],	3	fibrosis	epithelioid	present	0	present	absent	absent	present		present
Tile 12	tile_per_slide_12	['KIT_Exon11_other_mutation_tiles'],	3		spindle	present	0	absent	absent	absent	absent		absent
Tile 13	tile_per_slide_13	['PDGFRA_Exon18_other_mutation_tiles'],	2	myxoid	epithelioid	present	1	absent	absent	absent	present		present
Tile 14	tile_per_slide_14	['high_risk_tiles_localised_untreated'],	3		spindle	absent	1	absent	absent	absent	present	plasma cells and lymphocytes	present
Tile 15	tile_per_slide_15	['high_risk_tiles_localised_treated'],	3		mixt	absent	1	present	absent	absent	present		absent
Tile 16	tile_per_slide_16	['KIT_Exon9_tiles'],	3		spindle	absent	0	absent	absent	absent	absent	lymphocytes	absent
Tile 17	tile_per_slide_17	['high_risk_tiles_metastatic_treated'],	3		spindle	present	2	present	absent	absent	absent		present
Tile 18	tile_per_slide_18	['KIT_Exon11_other_mutation_tiles'],	3		spindle	present	0	present	absent	absent	present		present
Tile 19	tile_per_slide_19	['high_risk_tiles_localised_treated'],	3	fibrosis	spindle	present	2	present	absent	absent	present		absent
Tile 20	tile_per_slide_20	['high_risk_tiles_localised_untreated'],	3		mixt	absent	2	present	present: 1	absent	absent		absent
Tile 21	tile_per_slide_21	['PDGFRA_Exon18_other_mutation_tiles'],	2	myxoid	epithelioid	present	1	absent	absent	absent	present	lymphocytes	present
Tile 22	tile_per_slide_22	['KIT_Exon11_other_mutation_tiles'],	3		spindle	present	0	absent	absent	absent	absent		absent
Tile 23	tile_per_slide_23	['PDGFRA_Exon18_D842V_tiles'],	3		epithelioid	present	0	absent	absent	absent	present	lymphocytes	present
Tile 24	tile_per_slide_24	['high_risk_tiles_metastatic_treated'],	3		epithelioid	absent	2	present	absent	present	absent		absent
Tile 25	tile_per_slide_25	['KIT_Exon11_other_mutation_tiles'],	3	fibrosis	spindle	present	0	absent	absent	absent	present		absent
Tile 26	tile_per_slide_26	['KIT_Exon11_other_mutation_tiles'],	3		spindle	present	1	present	absent	absent	present	lymphocytes	absent
Tile 27	tile_per_slide_27	['high_risk_tiles_localised_treated'],	3		spindle	absent	1	absent	absent	absent (cf. slide artifact)	present		absent	nécrose tumorale ou problème de coloration (HES ancienne?)
Tile 28	tile_per_slide_28	['high_risk_tiles_metastatic_treated'],	3	fibrosis	spindle	absent	2	present	absent	absent	present		present
Tile 29	tile_per_slide_29	['PDGFRA_Exon18_D842V_tiles'],	2	fibromyxoid	spindle	present	1	absent	absent	absent	present	lymphocytes	absent
Tile 30	tile_per_slide_30	['low_risk_tiles_localised_treated'],	3	fibrosis	spindle	present	0	absent	absent	absent	present	lymphocytes	absent
Tile 31	tile_per_slide_31	['high_risk_tiles_localised_untreated'],	3		spindle	absent	2	absent	present: 1	absent	absent		absent
Tile 32	tile_per_slide_32	['low_risk_tiles_metastatic_treated'],	no tumor cells	fibrosis	no tumor cells	no tumor cells	no tumor cells	no tumor cells	no tumor cells	no tumor cells	present	lymphocytes	present	out of focus
Tile 33	tile_per_slide_33	['KIT_Exon11_other_mutation_tiles'],	3		spindle	absent	0	present	absent	absent	present		absent
Tile 34	tile_per_slide_34	['KIT_del-inc557-558_tiles'],	3	fibrosis	spindle	absent	2	present	absent	absent	present		absent
Tile 35	tile_per_slide_35	['low_risk_tiles_metastatic_treated'],	1	fibrosis	spindle	present	1	absent	absent	absent	present	lymphocytes	present
Tile 36	tile_per_slide_36	['PDGFRA_Exon18_D842V_tiles'],	3		epithelioid	present	0	absent	absent	absent	present	lymphocytes	absent
Tile 37	tile_per_slide_37	['low_risk_tiles_metastatic_treated'],	no tumor cells	fibrosis	no tumor cells	no tumor cells	no tumor cells	no tumor cells	no tumor cells	absent	absent	lymphocytes	present
Tile 38	tile_per_slide_38	['KIT_Exon9_tiles'],	3		spindle	absent	1	present	absent	absent	absent		absent
Tile 39	tile_per_slide_39	['low_risk_tiles_localised_treated'],	3		epithelioid	present	0	absent	absent	absent	present	lymphocytes	absent	out of focus
Tile 40	tile_per_slide_40	['KIT_Exon11_other_mutation_tiles'],	3		spindle		1	present	absent	absent	present		absent
Tile 41	tile_per_slide_41	['low_risk_tiles_localised_treated'],	2	fibrosis	mixt	present	1	absent	absent	absent	present		present	out of focus
Tile 42	tile_per_slide_42	['low_risk_tiles_metastatic_treated'],
Tile 43	tile_per_slide_43	['high_risk_tiles_localised_untreated'],	3		epithelioid	present	1	present	absent	absent	absent		absent
Tile 44	tile_per_slide_44	['low_risk_tiles_metastatic_treated'],	2		epithelioid	present	2	present	absent	absent	present		present
Tile 45	tile_per_slide_45	['KIT_Exon9_tiles'],	3	fibrosis	mixt	absent	1	present	absent	absent	present		absent
Tile 46	tile_per_slide_46	['KIT_del-inc557-558_tiles'],	3	myxoid	spindle	present	2	present	absent	absent	absent		absent
Tile 47	tile_per_slide_47	['high_risk_tiles_localised_treated'],	3	fibrosis	mixt	absent	2	present	present: 2	absent	absent	lymphocytes	absentt	out of focus
Tile 48	tile_per_slide_48	['PDGFRA_Exon18_other_mutation_tiles'],	2	fibromyxoid	epithelioid	present	1	present	absent	absent	present		present
Tile 49	tile_per_slide_49	['KIT_Exon9_tiles'],	3		spindle	absent	1	absent	absent	absent	present	lymphocytes	present
Tile 50	tile_per_slide_50	['KIT_del-inc557-558_tiles'],	3		epithelioid	present	2	present	present: 1	absent	present		absent
Tile 51	tile_per_slide_51	['KIT_Exon9_tiles'],	3	fibrosis	epithelioid	absent	1	present	absent	absent	absent		absent
Tile 52	tile_per_slide_52	['high_risk_tiles_metastatic_treated'],	3		spindle	absent	1	absent	absent	absent	absent	lymphocytes	absent
Tile 53	tile_per_slide_53	['high_risk_tiles_localised_untreated'],	3		epithelioid	absent	1	present	present: 1	absent	absent		present
Tile 54	tile_per_slide_54	['low_risk_tiles_localised_untreated'],	2	fibrosis	spindle	absent	1	absent	absent	absent	absent		present	out of focus
Tile 55	tile_per_slide_55	['high_risk_tiles_metastatic_treated'],	3	fibrosis	epithelioid	present	1	present	absent	absent	absent		present	old slide, problem with the coulour in some tiles
Tile 56	tile_per_slide_56	['KIT_Exon9_tiles'],	3		spindle	present	0	absent	absent	absent	absent		absent
Tile 57	tile_per_slide_57	['low_risk_tiles_localised_untreated'],	3		spindle	present	1	absent	absent	absen	present		present	out of focus
Tile 58	tile_per_slide_58	['PDGFRA_Exon18_D842V_tiles'],	3	myxoid	epithelioid	present	1	absent	absent	absent	present	lymphocytes	absent
Tile 59	tile_per_slide_59	['PDGFRA_Exon18_D842V_tiles'],	2	fibromyxoid	spindle	present	0	absent	absent	absent	present		absent
Tile 60	tile_per_slide_60	['PDGFRA_Exon18_other_mutation_tiles'],	2	myxoid	mixt	present	0	absent	absent	absent	present	lymphocytes	absent
Tile 61	tile_per_slide_61	['low_risk_tiles_localised_untreated'],	2	fibrosis	spindle	present	0	absent	absent	absent	present		present
Tile 62	tile_per_slide_62	['high_risk_tiles_localised_untreated'],	3	fibrosis	mixt	absent	1	present	absent	absent	present		absent
Tile 63	tile_per_slide_63	['low_risk_tiles_localised_treated'],	3	fibrosis	spindle	present	1	absent	absent	absent	absent		absent
Tile 64	tile_per_slide_64	['PDGFRA_Exon18_other_mutation_tiles'],	3		epithelioid	present	1	absent	absent	absent	present	lymphocytes	absent
Tile 65	tile_per_slide_65	['high_risk_tiles_metastatic_treated'],	3		mixt	absent	2	present	present: 1	absent	present		absent
Tile 66	tile_per_slide_66	['high_risk_tiles_metastatic_treated'],	3		spindle	present	2	absent	absent	present	absent		absent
Tile 67	tile_per_slide_67	['KIT_Exon9_tiles'],	3		spindle	absent	1	absent	absent	absent	absent		absent
Tile 68	tile_per_slide_68	['KIT_Exon11_other_mutation_tiles'],	3		spindle	present	0	absent	absent	absent	absent		absent
Tile 69	tile_per_slide_69	['PDGFRA_Exon18_D842V_tiles'],	3	fibrosis	epithelioid	present	1	absent	absent	absent	present		absent
Tile 70	tile_per_slide_70	['PDGFRA_Exon18_other_mutation_tiles'],	3		epithelioid	present	1	absent	absent	absent	present	lymphocytes	absent
Tile 71	tile_per_slide_71	['high_risk_tiles_localised_untreated'],	3		pleomorph	absent	2	present	absent	absent	present		absent
Tile 72	tile_per_slide_72	['low_risk_tiles_metastatic_treated'],	1	fibrosis	spindle	absent	1	absent	absent	absent	present		present
Tile 73	tile_per_slide_73	['KIT_Exon9_tiles'],	3		present	present	0	absent	absent	absent	present	lymphocytes	absent
Tile 74	tile_per_slide_74	['high_risk_tiles_metastatic_treated'],	3	fibrosis	mixt	absent	2	present	absent	absent	absent		absent
Tile 75	tile_per_slide_75	['low_risk_tiles_localised_treated'],	3	fibrosis	spindle	present	1	absent	absent	absent	present	lymphocytes	absent
Tile 76	tile_per_slide_76	['low_risk_tiles_localised_untreated'],	3	myxoid	epithelioid	present	2	absent	absent	absent	present	lymphocytes	absent
Tile 77	tile_per_slide_77	['PDGFRA_Exon18_other_mutation_tiles'],	3		epithelioid	present	1	absent	absent	absent	present	lymphocytes	absent
Tile 78	tile_per_slide_78	['KIT_del-inc557-558_tiles'],	3	fibrosis	spindle	present	1	present	absent	absent	present		absent
Tile 79	tile_per_slide_79	['KIT_Exon11_other_mutation_tiles'],	3		spindle	present	0	absent	absent	absent	present	lymphocytes	present
Tile 80	tile_per_slide_80	['KIT_del-inc557-558_tiles'],	3	myxoid	spindle		2	present	present: 2	absent	present		absent
Tile 81	tile_per_slide_81	['KIT_Exon11_other_mutation_tiles'],	3		spindle	present	1	present	present:1	absent	present		absent
Tile 82	tile_per_slide_82	['high_risk_tiles_localised_treated'],	3	myxoid	spindle	present	2	present	absent	absent	absent		absent
Tile 83	tile_per_slide_83	['low_risk_tiles_localised_untreated'],
Tile 84	tile_per_slide_84	['low_risk_tiles_metastatic_treated'],	1	fibrosis	spindle	absent	1	absent	absent	present	present		present	out of focus
Tile 85	tile_per_slide_85	['low_risk_tiles_metastatic_treated'],	3	fibrosis	mixt	present	1	absent	absent	absent	present	lymphocytes, plasma cells, macrophages	absent
Tile 86	tile_per_slide_86	['KIT_del-inc557-558_tiles'],	3	fibromyxoid	spindle	present	2	present	absent	absent	present	lymphocytes	absent
Tile 87	tile_per_slide_87	['low_risk_tiles_localised_untreated'],	2	fibrosis	spindle	present	1	present	absent	absent	absent		absent
Tile 88	tile_per_slide_88	['KIT_Exon9_tiles'],	3	fibrosis	spindle	absent	2	absent	present: 2	absent	present	lymphocytes, plasma cells	present
Tile 89	tile_per_slide_89	['KIT_Exon9_tiles'],	3	fibrosis	spindle	absent	2	present	absent	absent	present	lymphocytes	absent
Tile 90	tile_per_slide_90	['PDGFRA_Exon18_other_mutation_tiles'],	2	myxoid	mixt	present	0	absent	absent	absent	present	lymphocytes	present
Tile 91	tile_per_slide_91	['high_risk_tiles_localised_untreated'],	3		mixt	present	2	present	present: 1	absent	absent		absent
Tile 92	tile_per_slide_92	['KIT_del-inc557-558_tiles'],	3	fibrosis	mixt	present	2	present	absent	absent	absent		absent
Tile 93	tile_per_slide_93	['high_risk_tiles_localised_treated'],	3		epithelioid	absent	0	absent	absent	absent	present	lymphocytes	present
Tile 94	tile_per_slide_94	['PDGFRA_Exon18_D842V_tiles'],	3	myxoid	epithelioid	present	0	absent	absent	absent	present	lymphocytes	present
Tile 95	tile_per_slide_95	['high_risk_tiles_localised_treated'],	3		spindle	absent	0	present	absent	absent	present		present
Tile 96	tile_per_slide_96	['KIT_del-inc557-558_tiles'],	3		mixt	absent	1	present	absent	absent	absent		absent
Tile 97	tile_per_slide_97	['low_risk_tiles_localised_treated'],	3	fibrosis	spindle	present	0	absent	absent	absent	present		present
Tile 98	tile_per_slide_98	['high_risk_tiles_metastatic_treated'],	3		epithelioid	absent	1	absent	absent	absent	absent		absent
Tile 99	tile_per_slide_99	['PDGFRA_Exon18_D842V_tiles'],	3	myxoid	mixt	present	0	absent	absent	absent	present		absent
Tile 100	tile_per_slide_100	['low_risk_tiles_localised_untreated'],	2	fibrosis	spindle	absent	0	absent	absent	absent	present	lymphocytes	present	out of focus + fold
Tile 101	tile_per_slide_101	['low_risk_tiles_metastatic_treated'],	1	fibrosis	spindle	present	1	present	present: 1	absent	present	lymphocytes	present
Tile 102	tile_per_slide_102	['high_risk_tiles_localised_treated'],	3		epithelioid	absent	0	absent	absent	absent	present		present
Tile 103	tile_per_slide_103	['high_risk_tiles_localised_treated'],	3		spindle	present	2	absent	present: 4	absent	absent		absent
Tile 104	tile_per_slide_104	['high_risk_tiles_metastatic_treated'],	3		mixt	absent	1	absent	absent	absent	absent		absent
Tile 105	tile_per_slide_105	['low_risk_tiles_metastatic_treated'],	2	fibrosis	mixt	present	2	present	absent	absent	present	lymphocytes	absent
Tile 106	tile_per_slide_106	['PDGFRA_Exon18_D842V_tiles'],	3		epithelioid	present	0	absent	absent	absent	present	lymphocytes	present
Tile 107	tile_per_slide_107	['low_risk_tiles_localised_untreated'],	3	fibrosis	spindle	present	1	present	absent	absent	absent		absent
Tile 108	tile_per_slide_108	['low_risk_tiles_localised_treated'],	3	fibrosis	mixt	present	1	absent	absent	absent	present		present
Tile 109	tile_per_slide_109	['high_risk_tiles_localised_untreated'],	3	fibrosis	epithelioid	absent	1	absent	absent	absent	absent		absent
Tile 110	tile_per_slide_110	['low_risk_tiles_localised_untreated'],	3	fibrosis	spindle	present	0	absent	absent	absent	absent		absent	out of focus
Tile 111	tile_per_slide_111	['high_risk_tiles_metastatic_treated'],	3	fibromyxoid	mixt	absent	2	present	absent	absent	absent		absent
Tile 112	tile_per_slide_112	['PDGFRA_Exon18_other_mutation_tiles']	3		epithelioid	present	1	absent	present: 1	absent	present	lymphocytes	absent
Tile 113
Tile 114
Tile 115
Tile 116
Tile 117
Tile 118
Tile 119
Tile 120
Tile 121
Tile 122
Tile 123
Tile 124
Tile 125
Tile 126
Tile 127
Tile 128
Tile 129
Tile 130
Tile 131
Tile 132
Tile 133
Tile 134
Tile 135
Tile 136
Tile 137
Tile 138
Tile 139
Tile 140
Tile 141
Tile 142
Tile 143
Tile 144
Tile 145
Tile 146
Tile 147
Tile 148
Tile 149
Tile 150
Tile 151
Tile 152
Tile 153
Tile 154
Tile 155
Tile 156
Tile 157
Tile 158
Tile 159
Tile 160
Tile 161
Tile 162
Tile 163
Tile 164
Tile 165
Tile 166
Tile 167
Tile 168
Tile 169
Tile 170
Tile 171
Tile 172
Tile 173
Tile 174
Tile 175
Tile 176
Tile 177
Tile 178
Tile 179
Tile 180
