# Supplementary material for: Deep learning predicts patients outcome and mutations from digitized histology slides in gastrointestinal stromal tumor
Source: NPJ Precis Oncol. 2023 Jul 24;7:71. doi: 10.1038/s41698-023-00421-9 (PMC10366108; doi:10.1038/s41698-023-00421-9)
Supplement: Supplementary file 5 — Supplementary Data 3 [file 41698_2023_421_MOESM5_ESM.tex]

\documentclass{article}
\usepackage{booktabs}
\begin{document}
% Please add the following required packages to your document preamble:
% \usepackage{booktabs}
% \usepackage[table,xcdraw]{xcolor}
% If you use beamer only pass "xcolor=table" option, i.e. \documentclass[xcolor=table]{beamer}
\begin{table}[]
\begin{tabular}{llllllll}
\toprule
                                      &                & \multicolumn{2}{l}{pathogist 1} & \multicolumn{2}{l}{pathologist 2} & \multicolumn{2}{l}{concordant}               \\ \midrule
\textbf{High risk}                    & Test statistic & stat                 & pvalue                           & stat                  & pvalue                            & stat                                             & pvalue            \\
mitoses                               & t-test         & 2.54                 & \textbf{0.02}                    & 2.54                  & \textbf{0.02}                     & 2.45                                             & \textbf{0.02}     \\
marked nuclear atypia                 & t-test         & 1.05                 & 0.31                             & 0.98                  & 0.34                              & 0.98                                             & 0.34              \\
high cellular density                 & t-test         & 5.6                  & \textbf{3.7e-5}                  & 3.6                   & \textbf{0.003}                    & 2.89                                             & \textbf{0.02}     \\
epithelioid cell component            & chi2 test      & 2.0                  & 0.5                              & 3.3                   & 0.33                              & 3.4                                              & 0.33              \\
necrosis                              & chi2 test      & 18.4                 & \textbf{0.0004}                  & 18.3                  & \textbf{0.0003}                   & 18.3                                             & \textbf{0.0003}   \\
                                      &                &                      &                                  &                       &                                   &                                                  &                   \\
\textbf{Low risk}                     &                &                      &                                  &                       &                                   &                                                  &                   \\
cytoplasmic vacuolization             & chi2 test      & 11.3                 & \textbf{0.01}                    & 9.5                   & \textbf{0.02}                     & 11.3                                             & \textbf{0.009}    \\
low cellular density                  & t-test         & -5.6                 & \textbf{3.7e-5}                  & -3.6                  & \textbf{0.003}                    & -2.89                                            & \textbf{0.02}     \\
collagenous stroma                    & chi2 test      & 2.0                  & 0.57                             & 7.6                   & 0.05                              & 6.6                                              & 0.09              \\
mild nuclear atypia                   & t-test         & -1.05                & 0.31                             & -0.98                 & 0.34                              & -0.98                                            & 0.34              \\
spindle cell component                & chi2 test      & 7.7                  & 0.05                             & 6.6                   & 0.08                              & 10.3                                             & \textbf{0.02}     \\
                                      &                &                      &                                  &                       &                                   &                                                  &                   \\
\textbf{PDGFRA exon18 D842V mutation} &                &                      &                                  &                       &                                   &                                                  &                   \\
epithelioid or mixt cell morphology   & chi2 test      & 27.8                 & \textbf{3.9e-06}                 & 34.2                  & \textbf{1.8e-07}                  & 35.3                                             & \textbf{1.04e-07} \\
cytoplasmic vacuolization             & chi2 test      & 38.8                 & \textbf{1.9e-08}                 & 50.2                  & \textbf{7.16e-11}                 & \multicolumn{1}{r}{21.6} & \textbf{7.8e-05}  \\
myxoid stroma                         & chi2 test      & 26.5                 & \textbf{7.5e-06}                 & 45.2                  & \textbf{8.3e-10}                  & 83.3                                             & \textbf{5.9e-18}  \\
lymphoid infiltrate                   & chi2 test      & 18.8                 & \textbf{0.0003}                  & 22.2                  & \textbf{6.0e-05}                  & 26.3                                             & \textbf{8.0e-06}  \\
                                      &                &                      &                                  &                       &                                   &                                                  &                   \\
\textbf{KIT del-inc557/558 mutations} &                &                      &                                  &                       &                                   &                                                  &                   \\
mitotic activity                      & t-test         & 5.2                  & \textbf{6.9e-06}                 & 1.98                  & 0.06                              & 3.08                                             & \textbf{0.004}    \\
nuclear hyperchromasia                & chi2 test      & 33.1                 & \textbf{3.06e-07}                & 20.1                  & \textbf{0.0002}                   & 43.1                                             & \textbf{2.3e-09}  \\
                                      &                &                      &                                  &                       &                                   &                                                  &                   \\
\textbf{KIT exon9 was associated}     &                &                      & \textbf{}                        &                       & \textbf{}                         &                                                  & \textbf{}         \\
lymphoid infiltrate                   & chi2 test      & 11.9                 & \textbf{0.007}                   & 13.3                  & \textbf{0.004}                    & 16.3                                             & \textbf{0.001}    \\ \bottomrule
\end{tabular}
\end{table}
\end{document}
